# Supplementary material for: Task state representations in vmPFC mediate relevant and irrelevant value signals and their behavioral influence
Source: Nat Commun. 2023 May 31;14:3156. doi: 10.1038/s41467-023-38709-w (PMC10232498; doi:10.1038/s41467-023-38709-w)
Supplement: Supplementary file 4 — Source Data [file 41467_2023_38709_MOESM4_ESM.xlsx]

## Sheet: figure_1a
	ID	RT	Block
0	sub-01	0.145482	pre
1	sub-02	0.114589	pre
2	sub-04	0.156795	pre
3	sub-05	0.343954	pre
4	sub-06	0.103399	pre
5	sub-07	0.267052	pre
6	sub-08	0.195293	pre
7	sub-09	0.181414	pre
8	sub-10	0.131338	pre
9	sub-11	0.37877	pre
10	sub-12	0.15698	pre
11	sub-13	0.347402	pre
12	sub-14	0.175927	pre
13	sub-15	0.333479	pre
14	sub-16	0.15755	pre
15	sub-17	0.163276	pre
16	sub-19	0.354368	pre
17	sub-20	0.155709	pre
18	sub-22	0.0931082	pre
19	sub-23	0.0381225	pre
20	sub-24	0.111156	pre
21	sub-25	0.0888121	pre
22	sub-26	0.146606	pre
23	sub-27	0.0812463	pre
24	sub-29	0.191858	pre
25	sub-30	0.268425	pre
26	sub-31	0.310532	pre
27	sub-32	0.091788	pre
28	sub-33	0.0883226	pre
29	sub-35	0.0647629	pre
30	sub-36	0.225866	pre
31	sub-37	0.612557	pre
32	sub-38	0.279401	pre
33	sub-39	0.128211	pre
34	sub-40	0.0324924	pre
35	sub-01	0.040308	post
36	sub-02	0.0474115	post
37	sub-04	0.0253427	post
38	sub-05	0.0374841	post
39	sub-06	0.0217536	post
40	sub-07	0.0388829	post
41	sub-08	0.0311943	post
42	sub-09	0.0440786	post
43	sub-10	0.0300399	post
44	sub-11	0.0279427	post
45	sub-12	0.0476793	post
46	sub-13	0.0635478	post
47	sub-14	0.0148699	post
48	sub-15	0.0749505	post
49	sub-16	0.0790164	post
50	sub-17	0.0289085	post
51	sub-19	0.0445064	post
52	sub-20	0.0281495	post
53	sub-22	0.0212844	post
54	sub-23	0.0379933	post
55	sub-24	0.0245945	post
56	sub-25	0.0485233	post
57	sub-26	0.0763008	post
58	sub-27	0.0381363	post
59	sub-29	0.148528	post
60	sub-30	0.0102998	post
61	sub-31	0.0432618	post
62	sub-32	0.0369793	post
63	sub-33	0.0345516	post
64	sub-35	0.0284435	post
65	sub-36	0.0235922	post
66	sub-37	0.0597823	post
67	sub-38	0.0188193	post
68	sub-39	0.0222986	post
69	sub-40	0.0846115	post

## Sheet: figure_S1d
	ID	RT	Block	Side
0	sub-01	0.304715	pre	Left
1	sub-02	0.11705	pre	Left
2	sub-04	0.134009	pre	Left
3	sub-05	0.153063	pre	Left
4	sub-06	0.175377	pre	Left
5	sub-07	0.238069	pre	Left
6	sub-08	0.173459	pre	Left
7	sub-09	0.196028	pre	Left
8	sub-10	0.182988	pre	Left
9	sub-11	0.373301	pre	Left
10	sub-12	0.17148	pre	Left
11	sub-13	0.31114	pre	Left
12	sub-14	0.175744	pre	Left
13	sub-15	0.381189	pre	Left
14	sub-16	0.106204	pre	Left
15	sub-17	0.244781	pre	Left
16	sub-19	0.282569	pre	Left
17	sub-20	0.106605	pre	Left
18	sub-22	0.117602	pre	Left
19	sub-23	0.0427336	pre	Left
20	sub-24	0.160154	pre	Left
21	sub-25	0.169472	pre	Left
22	sub-26	0.185627	pre	Left
23	sub-27	0.288604	pre	Left
24	sub-29	0.345058	pre	Left
25	sub-30	0.443142	pre	Left
26	sub-31	0.259703	pre	Left
27	sub-32	0.058085	pre	Left
28	sub-33	0.0960642	pre	Left
29	sub-35	0.110879	pre	Left
30	sub-36	0.454992	pre	Left
31	sub-37	0.608651	pre	Left
32	sub-38	0.310882	pre	Left
33	sub-39	0.147754	pre	Left
34	sub-40	0.13421	pre	Left
35	sub-01	0.0729407	post	Left
36	sub-02	0.110701	post	Left
37	sub-04	0.0259735	post	Left
38	sub-05	0.0387562	post	Left
39	sub-06	0.0558414	post	Left
40	sub-07	0.0373169	post	Left
41	sub-08	0.0147788	post	Left
42	sub-09	0.113571	post	Left
43	sub-10	0.0600619	post	Left
44	sub-11	0.0648817	post	Left
45	sub-12	0.0374921	post	Left
46	sub-13	0.050718	post	Left
47	sub-14	0.0337732	post	Left
48	sub-15	0.0888837	post	Left
49	sub-16	0.0669988	post	Left
50	sub-17	0.138859	post	Left
51	sub-19	0.0587922	post	Left
52	sub-20	0.128705	post	Left
53	sub-22	0.0614453	post	Left
54	sub-23	0.0606709	post	Left
55	sub-24	0.0540216	post	Left
56	sub-25	0.0553544	post	Left
57	sub-26	0.174184	post	Left
58	sub-27	0.0615571	post	Left
59	sub-29	0.138855	post	Left
60	sub-30	0.0289059	post	Left
61	sub-31	0.0899949	post	Left
62	sub-32	0.0535421	post	Left
63	sub-33	0.0911811	post	Left
64	sub-35	0.0721549	post	Left
65	sub-36	0.0879123	post	Left
66	sub-37	0.144297	post	Left
67	sub-38	0.0712647	post	Left
68	sub-39	0.124895	post	Left
69	sub-40	0.222247	post	Left
70	sub-01	0.218092	pre	Right
71	sub-02	0.139215	pre	Right
72	sub-04	0.306284	pre	Right
73	sub-05	0.468176	pre	Right
74	sub-06	0.118856	pre	Right
75	sub-07	0.256816	pre	Right
76	sub-08	0.235275	pre	Right
77	sub-09	0.354036	pre	Right
78	sub-10	0.378722	pre	Right
79	sub-11	0.64657	pre	Right
80	sub-12	0.142976	pre	Right
81	sub-13	0.309519	pre	Right
82	sub-14	0.293526	pre	Right
83	sub-15	0.446299	pre	Right
84	sub-16	0.109535	pre	Right
85	sub-17	0.235866	pre	Right
86	sub-19	0.828868	pre	Right
87	sub-20	0.246699	pre	Right
88	sub-22	0.110381	pre	Right
89	sub-23	0.253431	pre	Right
90	sub-24	0.181988	pre	Right
91	sub-25	0.352489	pre	Right
92	sub-26	0.127983	pre	Right
93	sub-27	0.221114	pre	Right
94	sub-29	0.158678	pre	Right
95	sub-30	0.247471	pre	Right
96	sub-31	0.48822	pre	Right
97	sub-32	0.28303	pre	Right
98	sub-33	0.422167	pre	Right
99	sub-35	0.259382	pre	Right
100	sub-36	0.257173	pre	Right
101	sub-37	0.685037	pre	Right
102	sub-38	0.31309	pre	Right
103	sub-39	0.116728	pre	Right
104	sub-40	0.0806827	pre	Right
105	sub-01	0.0623728	post	Right
106	sub-02	0.0472927	post	Right
107	sub-04	0.0229912	post	Right
108	sub-05	0.0711615	post	Right
109	sub-06	0.0615897	post	Right
110	sub-07	0.0520277	post	Right
111	sub-08	0.0932448	post	Right
112	sub-09	0.110176	post	Right
113	sub-10	0.0359313	post	Right
114	sub-11	0.0425709	post	Right
115	sub-12	0.0912817	post	Right
116	sub-13	0.104966	post	Right
117	sub-14	0.0138968	post	Right
118	sub-15	0.109051	post	Right
119	sub-16	0.123635	post	Right
120	sub-17	0.057682	post	Right
121	sub-19	0.0852952	post	Right
122	sub-20	0.0237476	post	Right
123	sub-22	0.0384915	post	Right
124	sub-23	0.0592749	post	Right
125	sub-24	0.116438	post	Right
126	sub-25	0.0283708	post	Right
127	sub-26	0.0345565	post	Right
128	sub-27	0.127726	post	Right
129	sub-29	0.157865	post	Right
130	sub-30	0.00507394	post	Right
131	sub-31	0.0174656	post	Right
132	sub-32	0.0643166	post	Right
133	sub-33	0.0413915	post	Right
134	sub-35	0.0209584	post	Right
135	sub-36	0.0251887	post	Right
136	sub-37	0.0547816	post	Right
137	sub-38	0.0260776	post	Right
138	sub-39	0.0288546	post	Right
139	sub-40	0.0827157	post	Right

## Sheet: figure_1c
	ID	ACC	Block	blcokTitle
0	sub-01	0.944444	3	outcome_x000D_ learning
1	sub-02	0.888889	3	outcome_x000D_ learning
2	sub-04	0.861111	3	outcome_x000D_ learning
3	sub-05	0.958333	3	outcome_x000D_ learning
4	sub-06	0.861111	4	outcome_x000D_ learning
5	sub-07	0.972222	3	outcome_x000D_ learning
6	sub-08	0.888889	4	outcome_x000D_ learning
7	sub-09	0.916667	3	outcome_x000D_ learning
8	sub-10	0.916667	3	outcome_x000D_ learning
9	sub-11	0.833333	5	outcome_x000D_ learning
10	sub-12	0.930556	4	outcome_x000D_ learning
11	sub-13	0.861111	4	outcome_x000D_ learning
12	sub-14	0.916667	3	outcome_x000D_ learning
13	sub-15	0.972222	3	outcome_x000D_ learning
14	sub-16	0.791667	5	outcome_x000D_ learning
15	sub-17	0.944444	3	outcome_x000D_ learning
16	sub-19	0.944444	3	outcome_x000D_ learning
17	sub-20	0.875	4	outcome_x000D_ learning
18	sub-22	0.902778	5	outcome_x000D_ learning
19	sub-23	0.930556	3	outcome_x000D_ learning
20	sub-24	0.888889	3	outcome_x000D_ learning
21	sub-25	0.930556	3	outcome_x000D_ learning
22	sub-26	0.916667	3	outcome_x000D_ learning
23	sub-27	0.736111	5	outcome_x000D_ learning
24	sub-29	0.930556	4	outcome_x000D_ learning
25	sub-30	0.847222	3	outcome_x000D_ learning
26	sub-31	0.944444	3	outcome_x000D_ learning
27	sub-32	0.861111	5	outcome_x000D_ learning
28	sub-33	0.763889	5	outcome_x000D_ learning
29	sub-35	0.902778	3	outcome_x000D_ learning
30	sub-36	0.861111	3	outcome_x000D_ learning
31	sub-37	0.875	5	outcome_x000D_ learning
32	sub-38	0.972222	3	outcome_x000D_ learning
33	sub-39	0.861111	4	outcome_x000D_ learning
34	sub-40	0.888889	3	outcome_x000D_ learning

## Sheet: figure_S1e
	ID	Context	ACC	Block	blcokTitle
0	sub-01	Mixed	0.916667	3	outcome_x000D_ learning
1	sub-02	Mixed	0.833333	3	outcome_x000D_ learning
2	sub-04	Mixed	0.791667	3	outcome_x000D_ learning
3	sub-05	Mixed	0.916667	3	outcome_x000D_ learning
4	sub-06	Mixed	0.666667	4	outcome_x000D_ learning
5	sub-07	Mixed	0.958333	3	outcome_x000D_ learning
6	sub-08	Mixed	0.875	4	outcome_x000D_ learning
7	sub-09	Mixed	0.833333	3	outcome_x000D_ learning
8	sub-10	Mixed	0.875	3	outcome_x000D_ learning
9	sub-11	Mixed	0.666667	5	outcome_x000D_ learning
10	sub-12	Mixed	0.916667	4	outcome_x000D_ learning
11	sub-13	Mixed	0.833333	4	outcome_x000D_ learning
12	sub-14	Mixed	0.875	3	outcome_x000D_ learning
13	sub-15	Mixed	0.958333	3	outcome_x000D_ learning
14	sub-16	Mixed	0.625	5	outcome_x000D_ learning
15	sub-17	Mixed	0.875	3	outcome_x000D_ learning
16	sub-19	Mixed	0.958333	3	outcome_x000D_ learning
17	sub-20	Mixed	0.791667	4	outcome_x000D_ learning
18	sub-22	Mixed	0.833333	5	outcome_x000D_ learning
19	sub-23	Mixed	0.875	3	outcome_x000D_ learning
20	sub-24	Mixed	0.75	3	outcome_x000D_ learning
21	sub-25	Mixed	0.916667	3	outcome_x000D_ learning
22	sub-26	Mixed	0.916667	3	outcome_x000D_ learning
23	sub-27	Mixed	0.541667	5	outcome_x000D_ learning
24	sub-29	Mixed	0.916667	4	outcome_x000D_ learning
25	sub-30	Mixed	0.791667	3	outcome_x000D_ learning
26	sub-31	Mixed	0.875	3	outcome_x000D_ learning
27	sub-32	Mixed	0.708333	5	outcome_x000D_ learning
28	sub-33	Mixed	0.875	5	outcome_x000D_ learning
29	sub-35	Mixed	0.791667	3	outcome_x000D_ learning
30	sub-36	Mixed	0.75	3	outcome_x000D_ learning
31	sub-37	Mixed	0.791667	5	outcome_x000D_ learning
32	sub-38	Mixed	0.916667	3	outcome_x000D_ learning
33	sub-39	Mixed	0.833333	4	outcome_x000D_ learning
34	sub-40	Mixed	0.875	3	outcome_x000D_ learning
35	sub-01	Motion	1	3	outcome_x000D_ learning
36	sub-02	Motion	0.833333	3	outcome_x000D_ learning
37	sub-04	Motion	0.75	3	outcome_x000D_ learning
38	sub-05	Motion	1	3	outcome_x000D_ learning
39	sub-06	Motion	0.833333	4	outcome_x000D_ learning
40	sub-07	Motion	0.916667	3	outcome_x000D_ learning
41	sub-08	Motion	0.75	4	outcome_x000D_ learning
42	sub-09	Motion	0.916667	3	outcome_x000D_ learning
43	sub-10	Motion	1	3	outcome_x000D_ learning
44	sub-11	Motion	0.916667	5	outcome_x000D_ learning
45	sub-12	Motion	0.833333	4	outcome_x000D_ learning
46	sub-13	Motion	0.833333	4	outcome_x000D_ learning
47	sub-14	Motion	1	3	outcome_x000D_ learning
48	sub-15	Motion	0.916667	3	outcome_x000D_ learning
49	sub-16	Motion	0.583333	5	outcome_x000D_ learning
50	sub-17	Motion	0.916667	3	outcome_x000D_ learning
51	sub-19	Motion	0.833333	3	outcome_x000D_ learning
52	sub-20	Motion	0.916667	4	outcome_x000D_ learning
53	sub-22	Motion	0.916667	5	outcome_x000D_ learning
54	sub-23	Motion	0.916667	3	outcome_x000D_ learning
55	sub-24	Motion	0.916667	3	outcome_x000D_ learning
56	sub-25	Motion	0.833333	3	outcome_x000D_ learning
57	sub-26	Motion	0.833333	3	outcome_x000D_ learning
58	sub-27	Motion	0.583333	5	outcome_x000D_ learning
59	sub-29	Motion	0.833333	4	outcome_x000D_ learning
60	sub-30	Motion	0.75	3	outcome_x000D_ learning
61	sub-31	Motion	1	3	outcome_x000D_ learning
62	sub-32	Motion	0.916667	5	outcome_x000D_ learning
63	sub-33	Motion	0.833333	5	outcome_x000D_ learning
64	sub-35	Motion	1	3	outcome_x000D_ learning
65	sub-36	Motion	0.833333	3	outcome_x000D_ learning
66	sub-37	Motion	0.833333	5	outcome_x000D_ learning
67	sub-38	Motion	1	3	outcome_x000D_ learning
68	sub-39	Motion	0.75	4	outcome_x000D_ learning
69	sub-40	Motion	1	3	outcome_x000D_ learning
70	sub-01	Color	0.916667	3	outcome_x000D_ learning
71	sub-02	Color	0.833333	3	outcome_x000D_ learning
72	sub-04	Color	0.833333	3	outcome_x000D_ learning
73	sub-05	Color	0.916667	3	outcome_x000D_ learning
74	sub-06	Color	1	4	outcome_x000D_ learning
75	sub-07	Color	1	3	outcome_x000D_ learning
76	sub-08	Color	0.833333	4	outcome_x000D_ learning
77	sub-09	Color	1	3	outcome_x000D_ learning
78	sub-10	Color	0.75	3	outcome_x000D_ learning
79	sub-11	Color	0.75	5	outcome_x000D_ learning
80	sub-12	Color	0.916667	4	outcome_x000D_ learning
81	sub-13	Color	0.666667	4	outcome_x000D_ learning
82	sub-14	Color	0.916667	3	outcome_x000D_ learning
83	sub-15	Color	1	3	outcome_x000D_ learning
84	sub-16	Color	0.916667	5	outcome_x000D_ learning
85	sub-17	Color	1	3	outcome_x000D_ learning
86	sub-19	Color	0.916667	3	outcome_x000D_ learning
87	sub-20	Color	0.75	4	outcome_x000D_ learning
88	sub-22	Color	0.833333	5	outcome_x000D_ learning
89	sub-23	Color	0.916667	3	outcome_x000D_ learning
90	sub-24	Color	0.916667	3	outcome_x000D_ learning
91	sub-25	Color	0.916667	3	outcome_x000D_ learning
92	sub-26	Color	0.916667	3	outcome_x000D_ learning
93	sub-27	Color	0.833333	5	outcome_x000D_ learning
94	sub-29	Color	0.916667	4	outcome_x000D_ learning
95	sub-30	Color	0.916667	3	outcome_x000D_ learning
96	sub-31	Color	0.916667	3	outcome_x000D_ learning
97	sub-32	Color	0.833333	5	outcome_x000D_ learning
98	sub-33	Color	1	5	outcome_x000D_ learning
99	sub-35	Color	0.833333	3	outcome_x000D_ learning
100	sub-36	Color	0.833333	3	outcome_x000D_ learning
101	sub-37	Color	0.833333	5	outcome_x000D_ learning
102	sub-38	Color	1	3	outcome_x000D_ learning
103	sub-39	Color	0.75	4	outcome_x000D_ learning
104	sub-40	Color	0.666667	3	outcome_x000D_ learning

## Sheet: figure_S1f
	ID	Block	ExpP	response	Freq	TrialNum	Proportion
0	sub-01	1	Staircasing	1	62	72	0.861111
1	sub-02	1	Staircasing	1	59	72	0.819444
2	sub-04	1	Staircasing	1	63	72	0.875
3	sub-05	1	Staircasing	1	63	72	0.875
4	sub-06	1	Staircasing	1	67	72	0.930556
5	sub-07	1	Staircasing	1	66	72	0.916667
6	sub-08	1	Staircasing	1	59	72	0.819444
7	sub-09	1	Staircasing	1	65	72	0.902778
8	sub-10	1	Staircasing	1	61	72	0.847222
9	sub-11	1	Staircasing	1	57	72	0.791667
10	sub-12	1	Staircasing	1	54	72	0.75
11	sub-13	1	Staircasing	1	56	72	0.777778
12	sub-14	1	Staircasing	1	68	72	0.944444
13	sub-15	1	Staircasing	1	69	72	0.958333
14	sub-16	1	Staircasing	1	51	72	0.708333
15	sub-17	1	Staircasing	1	58	72	0.805556
16	sub-19	1	Staircasing	1	62	72	0.861111
17	sub-20	1	Staircasing	1	54	72	0.75
18	sub-22	1	Staircasing	1	60	72	0.833333
19	sub-23	1	Staircasing	1	54	72	0.75
20	sub-24	1	Staircasing	1	53	72	0.736111
21	sub-25	1	Staircasing	1	60	72	0.833333
22	sub-26	1	Staircasing	1	66	72	0.916667
23	sub-27	1	Staircasing	1	59	72	0.819444
24	sub-29	1	Staircasing	1	61	72	0.847222
25	sub-30	1	Staircasing	1	61	72	0.847222
26	sub-31	1	Staircasing	1	67	72	0.930556
27	sub-32	1	Staircasing	1	66	72	0.916667
28	sub-33	1	Staircasing	1	57	72	0.791667
29	sub-35	1	Staircasing	1	65	72	0.902778
30	sub-36	1	Staircasing	1	50	72	0.694444
31	sub-37	1	Staircasing	1	56	72	0.777778
32	sub-38	1	Staircasing	1	66	72	0.916667
33	sub-39	1	Staircasing	1	63	72	0.875
34	sub-40	1	Staircasing	1	64	72	0.888889
35	sub-01	2	Staircasing	1	160	168	0.952381
36	sub-02	2	Staircasing	1	151	168	0.89881
37	sub-04	2	Staircasing	1	155	168	0.922619
38	sub-05	2	Staircasing	1	164	168	0.97619
39	sub-06	2	Staircasing	1	159	168	0.946429
40	sub-07	2	Staircasing	1	162	168	0.964286
41	sub-08	2	Staircasing	1	146	168	0.869048
42	sub-09	2	Staircasing	1	162	168	0.964286
43	sub-10	2	Staircasing	1	155	168	0.922619
44	sub-11	2	Staircasing	1	164	168	0.97619
45	sub-12	2	Staircasing	1	147	168	0.875
46	sub-13	2	Staircasing	1	157	168	0.934524
47	sub-14	2	Staircasing	1	163	168	0.970238
48	sub-15	2	Staircasing	1	167	168	0.994048
49	sub-16	2	Staircasing	1	139	168	0.827381
50	sub-17	2	Staircasing	1	144	168	0.857143
51	sub-19	2	Staircasing	1	166	168	0.988095
52	sub-20	2	Staircasing	1	134	168	0.797619
53	sub-22	2	Staircasing	1	146	168	0.869048
54	sub-23	2	Staircasing	1	153	168	0.910714
55	sub-24	2	Staircasing	1	125	168	0.744048
56	sub-25	2	Staircasing	1	150	168	0.892857
57	sub-26	2	Staircasing	1	153	168	0.910714
58	sub-27	2	Staircasing	1	150	168	0.892857
59	sub-29	2	Staircasing	1	160	168	0.952381
60	sub-30	2	Staircasing	1	159	168	0.946429
61	sub-31	2	Staircasing	1	155	168	0.922619
62	sub-32	2	Staircasing	1	148	168	0.880952
63	sub-33	2	Staircasing	1	133	168	0.791667
64	sub-35	2	Staircasing	1	158	168	0.940476
65	sub-36	2	Staircasing	1	140	168	0.833333
66	sub-37	2	Staircasing	1	156	168	0.928571
67	sub-38	2	Staircasing	1	164	168	0.97619
68	sub-39	2	Staircasing	1	159	168	0.946429
69	sub-40	2	Staircasing	1	161	168	0.958333
70	sub-01	3	Staircasing	1	237	252	0.940476
71	sub-02	3	Staircasing	1	221	252	0.876984
72	sub-04	3	Staircasing	1	243	252	0.964286
73	sub-05	3	Staircasing	1	251	252	0.996032
74	sub-06	3	Staircasing	1	246	252	0.97619
75	sub-07	3	Staircasing	1	246	252	0.97619
76	sub-08	3	Staircasing	1	235	252	0.93254
77	sub-09	3	Staircasing	1	234	252	0.928571
78	sub-10	3	Staircasing	1	238	252	0.944444
79	sub-11	3	Staircasing	1	246	252	0.97619
80	sub-12	3	Staircasing	1	238	252	0.944444
81	sub-13	3	Staircasing	1	238	252	0.944444
82	sub-14	3	Staircasing	1	245	252	0.972222
83	sub-15	3	Staircasing	1	247	252	0.980159
84	sub-16	3	Staircasing	1	202	252	0.801587
85	sub-17	3	Staircasing	1	238	252	0.944444
86	sub-19	3	Staircasing	1	250	252	0.992063
87	sub-20	3	Staircasing	1	232	252	0.920635
88	sub-22	3	Staircasing	1	225	252	0.892857
89	sub-23	3	Staircasing	1	226	252	0.896825
90	sub-24	3	Staircasing	1	216	252	0.857143
91	sub-25	3	Staircasing	1	222	252	0.880952
92	sub-26	3	Staircasing	1	229	252	0.90873
93	sub-27	3	Staircasing	1	234	252	0.928571
94	sub-29	3	Staircasing	1	241	252	0.956349
95	sub-30	3	Staircasing	1	245	252	0.972222
96	sub-31	3	Staircasing	1	237	252	0.940476
97	sub-32	3	Staircasing	1	235	252	0.93254
98	sub-33	3	Staircasing	1	235	252	0.93254
99	sub-35	3	Staircasing	1	247	252	0.980159
100	sub-36	3	Staircasing	1	224	252	0.888889
101	sub-37	3	Staircasing	1	244	252	0.968254
102	sub-38	3	Staircasing	1	246	252	0.97619
103	sub-39	3	Staircasing	1	240	252	0.952381
104	sub-40	3	Staircasing	1	246	252	0.97619
105	sub-01	2	Outcome learning	1	59	72	0.819444
106	sub-02	2	Outcome learning	1	59	72	0.819444
107	sub-04	2	Outcome learning	1	56	72	0.777778
108	sub-05	2	Outcome learning	1	68	72	0.944444
109	sub-06	2	Outcome learning	1	58	72	0.805556
110	sub-07	2	Outcome learning	1	67	72	0.930556
111	sub-08	2	Outcome learning	1	56	72	0.777778
112	sub-09	2	Outcome learning	1	67	72	0.930556
113	sub-10	2	Outcome learning	1	59	72	0.819444
114	sub-11	2	Outcome learning	1	46	72	0.638889
115	sub-12	2	Outcome learning	1	52	72	0.722222
116	sub-13	2	Outcome learning	1	52	72	0.722222
117	sub-14	2	Outcome learning	1	63	72	0.875
118	sub-15	2	Outcome learning	1	63	72	0.875
119	sub-16	2	Outcome learning	1	45	72	0.625
120	sub-17	2	Outcome learning	1	52	72	0.722222
121	sub-19	2	Outcome learning	1	68	72	0.944444
122	sub-20	2	Outcome learning	1	60	72	0.833333
123	sub-22	2	Outcome learning	1	55	72	0.763889
124	sub-23	2	Outcome learning	1	65	72	0.902778
125	sub-24	2	Outcome learning	1	56	72	0.777778
126	sub-25	2	Outcome learning	1	60	72	0.833333
127	sub-26	2	Outcome learning	1	69	72	0.958333
128	sub-27	2	Outcome learning	1	45	72	0.625
129	sub-29	2	Outcome learning	1	57	72	0.791667
130	sub-30	2	Outcome learning	1	62	72	0.861111
131	sub-31	2	Outcome learning	1	69	72	0.958333
132	sub-32	2	Outcome learning	1	51	72	0.708333
133	sub-33	2	Outcome learning	1	51	72	0.708333
134	sub-35	2	Outcome learning	1	54	72	0.75
135	sub-36	2	Outcome learning	1	56	72	0.777778
136	sub-37	2	Outcome learning	1	51	72	0.708333
137	sub-38	2	Outcome learning	1	66	72	0.916667
138	sub-39	2	Outcome learning	1	53	72	0.736111
139	sub-40	2	Outcome learning	1	60	72	0.833333
140	sub-01	3	Outcome learning	1	68	72	0.944444
141	sub-02	3	Outcome learning	1	64	72	0.888889
142	sub-04	3	Outcome learning	1	62	72	0.861111
143	sub-05	3	Outcome learning	1	69	72	0.958333
144	sub-06	3	Outcome learning	1	61	72	0.847222
145	sub-07	3	Outcome learning	1	70	72	0.972222
146	sub-08	3	Outcome learning	1	57	72	0.791667
147	sub-09	3	Outcome learning	1	66	72	0.916667
148	sub-10	3	Outcome learning	1	66	72	0.916667
149	sub-11	3	Outcome learning	1	52	72	0.722222
150	sub-12	3	Outcome learning	1	54	72	0.75
151	sub-13	3	Outcome learning	1	52	72	0.722222
152	sub-14	3	Outcome learning	1	66	72	0.916667
153	sub-15	3	Outcome learning	1	70	72	0.972222
154	sub-16	3	Outcome learning	1	50	72	0.694444
155	sub-17	3	Outcome learning	1	68	72	0.944444
156	sub-19	3	Outcome learning	1	68	72	0.944444
157	sub-20	3	Outcome learning	1	58	72	0.805556
158	sub-22	3	Outcome learning	1	52	72	0.722222
159	sub-23	3	Outcome learning	1	67	72	0.930556
160	sub-24	3	Outcome learning	1	64	72	0.888889
161	sub-25	3	Outcome learning	1	67	72	0.930556
162	sub-26	3	Outcome learning	1	66	72	0.916667
163	sub-27	3	Outcome learning	1	49	72	0.680556
164	sub-29	3	Outcome learning	1	60	72	0.833333
165	sub-30	3	Outcome learning	1	61	72	0.847222
166	sub-31	3	Outcome learning	1	68	72	0.944444
167	sub-32	3	Outcome learning	1	59	72	0.819444
168	sub-33	3	Outcome learning	1	54	72	0.75
169	sub-35	3	Outcome learning	1	65	72	0.902778
170	sub-36	3	Outcome learning	1	62	72	0.861111
171	sub-37	3	Outcome learning	1	60	72	0.833333
172	sub-38	3	Outcome learning	1	70	72	0.972222
173	sub-39	3	Outcome learning	1	59	72	0.819444
174	sub-40	3	Outcome learning	1	64	72	0.888889
175	sub-06	4	Outcome learning	1	62	72	0.861111
176	sub-08	4	Outcome learning	1	64	72	0.888889
177	sub-11	4	Outcome learning	1	59	72	0.819444
178	sub-12	4	Outcome learning	1	67	72	0.930556
179	sub-13	4	Outcome learning	1	62	72	0.861111
180	sub-16	4	Outcome learning	1	51	72	0.708333
181	sub-20	4	Outcome learning	1	63	72	0.875
182	sub-22	4	Outcome learning	1	59	72	0.819444
183	sub-27	4	Outcome learning	1	50	72	0.694444
184	sub-29	4	Outcome learning	1	67	72	0.930556
185	sub-32	4	Outcome learning	1	61	72	0.847222
186	sub-33	4	Outcome learning	1	51	72	0.708333
187	sub-37	4	Outcome learning	1	61	72	0.847222
188	sub-39	4	Outcome learning	1	62	72	0.861111
189	sub-11	5	Outcome learning	1	60	72	0.833333
190	sub-16	5	Outcome learning	1	57	72	0.791667
191	sub-22	5	Outcome learning	1	65	72	0.902778
192	sub-27	5	Outcome learning	1	53	72	0.736111
193	sub-32	5	Outcome learning	1	62	72	0.861111
194	sub-33	5	Outcome learning	1	55	72	0.763889
195	sub-37	5	Outcome learning	1	63	72	0.875
196	sub-01	1	1D mini-block	1	56	60	0.933333
197	sub-02	1	1D mini-block	1	54	60	0.9
198	sub-04	1	1D mini-block	1	45	60	0.75
199	sub-05	1	1D mini-block	1	54	60	0.9
200	sub-06	1	1D mini-block	1	56	60	0.933333
201	sub-07	1	1D mini-block	1	58	60	0.966667
202	sub-08	1	1D mini-block	1	46	60	0.766667
203	sub-09	1	1D mini-block	1	56	60	0.933333
204	sub-10	1	1D mini-block	1	56	60	0.933333
205	sub-11	1	1D mini-block	1	57	60	0.95
206	sub-12	1	1D mini-block	1	51	60	0.85
207	sub-13	1	1D mini-block	1	58	60	0.966667
208	sub-14	1	1D mini-block	1	59	60	0.983333
209	sub-15	1	1D mini-block	1	60	60	1
210	sub-16	1	1D mini-block	1	45	60	0.75
211	sub-17	1	1D mini-block	1	55	60	0.916667
212	sub-19	1	1D mini-block	1	60	60	1
213	sub-20	1	1D mini-block	1	51	60	0.85
214	sub-22	1	1D mini-block	1	53	60	0.883333
215	sub-23	1	1D mini-block	1	52	60	0.866667
216	sub-24	1	1D mini-block	1	50	60	0.833333
217	sub-25	1	1D mini-block	1	59	60	0.983333
218	sub-26	1	1D mini-block	1	57	60	0.95
219	sub-27	1	1D mini-block	1	48	60	0.8
220	sub-29	1	1D mini-block	1	54	60	0.9
221	sub-30	1	1D mini-block	1	59	60	0.983333
222	sub-31	1	1D mini-block	1	56	60	0.933333
223	sub-32	1	1D mini-block	1	52	60	0.866667
224	sub-33	1	1D mini-block	1	52	60	0.866667
225	sub-35	1	1D mini-block	1	58	60	0.966667
226	sub-36	1	1D mini-block	1	50	60	0.833333
227	sub-37	1	1D mini-block	1	59	60	0.983333
228	sub-38	1	1D mini-block	1	58	60	0.966667
229	sub-39	1	1D mini-block	1	58	60	0.966667
230	sub-40	1	1D mini-block	1	55	60	0.916667
231	sub-01	2	1D mini-block	1	58	60	0.966667
232	sub-02	2	1D mini-block	1	52	60	0.866667
233	sub-04	2	1D mini-block	1	52	60	0.866667
234	sub-05	2	1D mini-block	1	57	60	0.95
235	sub-06	2	1D mini-block	1	59	60	0.983333
236	sub-07	2	1D mini-block	1	58	60	0.966667
237	sub-08	2	1D mini-block	1	51	60	0.85
238	sub-09	2	1D mini-block	1	56	60	0.933333
239	sub-10	2	1D mini-block	1	58	60	0.966667
240	sub-11	2	1D mini-block	1	53	60	0.883333
241	sub-12	2	1D mini-block	1	45	60	0.75
242	sub-13	2	1D mini-block	1	55	60	0.916667
243	sub-14	2	1D mini-block	1	49	60	0.816667
244	sub-15	2	1D mini-block	1	57	60	0.95
245	sub-16	2	1D mini-block	1	44	60	0.733333
246	sub-17	2	1D mini-block	1	46	60	0.766667
247	sub-19	2	1D mini-block	1	56	60	0.933333
248	sub-20	2	1D mini-block	1	46	60	0.766667
249	sub-22	2	1D mini-block	1	42	60	0.7
250	sub-23	2	1D mini-block	1	48	60	0.8
251	sub-24	2	1D mini-block	1	53	60	0.883333
252	sub-25	2	1D mini-block	1	54	60	0.9
253	sub-26	2	1D mini-block	1	54	60	0.9
254	sub-27	2	1D mini-block	1	50	60	0.833333
255	sub-29	2	1D mini-block	1	51	60	0.85
256	sub-30	2	1D mini-block	1	58	60	0.966667
257	sub-31	2	1D mini-block	1	56	60	0.933333
258	sub-32	2	1D mini-block	1	48	60	0.8
259	sub-33	2	1D mini-block	1	55	60	0.916667
260	sub-35	2	1D mini-block	1	56	60	0.933333
261	sub-36	2	1D mini-block	1	50	60	0.833333
262	sub-37	2	1D mini-block	1	52	60	0.866667
263	sub-38	2	1D mini-block	1	59	60	0.983333
264	sub-39	2	1D mini-block	1	53	60	0.883333
265	sub-40	2	1D mini-block	1	54	60	0.9
266	sub-01	1	Main Task	1	100	108	0.925926
267	sub-02	1	Main Task	1	97	108	0.898148
268	sub-04	1	Main Task	1	90	108	0.833333
269	sub-05	1	Main Task	1	105	108	0.972222
270	sub-06	1	Main Task	1	103	108	0.953704
271	sub-07	1	Main Task	1	102	108	0.944444
272	sub-08	1	Main Task	1	90	108	0.833333
273	sub-09	1	Main Task	1	96	108	0.888889
274	sub-10	1	Main Task	1	94	108	0.87037
275	sub-11	1	Main Task	1	95	108	0.87963
276	sub-12	1	Main Task	1	92	108	0.851852
277	sub-13	1	Main Task	1	101	108	0.935185
278	sub-14	1	Main Task	1	81	108	0.75
279	sub-15	1	Main Task	1	106	108	0.981481
280	sub-16	1	Main Task	1	80	108	0.740741
281	sub-17	1	Main Task	1	102	108	0.944444
282	sub-19	1	Main Task	1	99	108	0.916667
283	sub-20	1	Main Task	1	94	108	0.87037
284	sub-22	1	Main Task	1	89	108	0.824074
285	sub-23	1	Main Task	1	94	108	0.87037
286	sub-24	1	Main Task	1	98	108	0.907407
287	sub-25	1	Main Task	1	87	108	0.805556
288	sub-26	1	Main Task	1	96	108	0.888889
289	sub-27	1	Main Task	1	95	108	0.87963
290	sub-29	1	Main Task	1	98	108	0.907407
291	sub-30	1	Main Task	1	108	108	1
292	sub-31	1	Main Task	1	94	108	0.87037
293	sub-32	1	Main Task	1	99	108	0.916667
294	sub-33	1	Main Task	1	92	108	0.851852
295	sub-35	1	Main Task	1	103	108	0.953704
296	sub-36	1	Main Task	1	95	108	0.87963
297	sub-37	1	Main Task	1	105	108	0.972222
298	sub-38	1	Main Task	1	105	108	0.972222
299	sub-39	1	Main Task	1	99	108	0.916667
300	sub-40	1	Main Task	1	90	108	0.833333
301	sub-01	2	Main Task	1	103	108	0.953704
302	sub-02	2	Main Task	1	88	108	0.814815
303	sub-04	2	Main Task	1	89	108	0.824074
304	sub-05	2	Main Task	1	105	108	0.972222
305	sub-06	2	Main Task	1	102	108	0.944444
306	sub-07	2	Main Task	1	104	108	0.962963
307	sub-08	2	Main Task	1	92	108	0.851852
308	sub-09	2	Main Task	1	98	108	0.907407
309	sub-10	2	Main Task	1	101	108	0.935185
310	sub-11	2	Main Task	1	93	108	0.861111
311	sub-12	2	Main Task	1	95	108	0.87963
312	sub-13	2	Main Task	1	100	108	0.925926
313	sub-14	2	Main Task	1	93	108	0.861111
314	sub-15	2	Main Task	1	108	108	1
315	sub-16	2	Main Task	1	86	108	0.796296
316	sub-17	2	Main Task	1	100	108	0.925926
317	sub-19	2	Main Task	1	102	108	0.944444
318	sub-20	2	Main Task	1	98	108	0.907407
319	sub-22	2	Main Task	1	92	108	0.851852
320	sub-23	2	Main Task	1	95	108	0.87963
321	sub-24	2	Main Task	1	91	108	0.842593
322	sub-25	2	Main Task	1	98	108	0.907407
323	sub-26	2	Main Task	1	99	108	0.916667
324	sub-27	2	Main Task	1	92	108	0.851852
325	sub-29	2	Main Task	1	102	108	0.944444
326	sub-30	2	Main Task	1	106	108	0.981481
327	sub-31	2	Main Task	1	98	108	0.907407
328	sub-32	2	Main Task	1	101	108	0.935185
329	sub-33	2	Main Task	1	97	108	0.898148
330	sub-35	2	Main Task	1	102	108	0.944444
331	sub-36	2	Main Task	1	94	108	0.87037
332	sub-37	2	Main Task	1	104	108	0.962963
333	sub-38	2	Main Task	1	105	108	0.972222
334	sub-39	2	Main Task	1	100	108	0.925926
335	sub-40	2	Main Task	1	92	108	0.851852
336	sub-01	3	Main Task	1	100	108	0.925926
337	sub-02	3	Main Task	1	92	108	0.851852
338	sub-04	3	Main Task	1	92	108	0.851852
339	sub-05	3	Main Task	1	106	108	0.981481
340	sub-06	3	Main Task	1	102	108	0.944444
341	sub-07	3	Main Task	1	106	108	0.981481
342	sub-08	3	Main Task	1	84	108	0.777778
343	sub-09	3	Main Task	1	104	108	0.962963
344	sub-10	3	Main Task	1	96	108	0.888889
345	sub-11	3	Main Task	1	93	108	0.861111
346	sub-12	3	Main Task	1	95	108	0.87963
347	sub-13	3	Main Task	1	102	108	0.944444
348	sub-14	3	Main Task	1	93	108	0.861111
349	sub-15	3	Main Task	1	107	108	0.990741
350	sub-16	3	Main Task	1	82	108	0.759259
351	sub-17	3	Main Task	1	101	108	0.935185
352	sub-19	3	Main Task	1	100	108	0.925926
353	sub-20	3	Main Task	1	92	108	0.851852
354	sub-22	3	Main Task	1	91	108	0.842593
355	sub-23	3	Main Task	1	95	108	0.87963
356	sub-24	3	Main Task	1	91	108	0.842593
357	sub-25	3	Main Task	1	98	108	0.907407
358	sub-26	3	Main Task	1	99	108	0.916667
359	sub-27	3	Main Task	1	96	108	0.888889
360	sub-29	3	Main Task	1	102	108	0.944444
361	sub-30	3	Main Task	1	105	108	0.972222
362	sub-31	3	Main Task	1	99	108	0.916667
363	sub-32	3	Main Task	1	98	108	0.907407
364	sub-33	3	Main Task	1	94	108	0.87037
365	sub-35	3	Main Task	1	105	108	0.972222
366	sub-36	3	Main Task	1	93	108	0.861111
367	sub-37	3	Main Task	1	97	108	0.898148
368	sub-38	3	Main Task	1	107	108	0.990741
369	sub-39	3	Main Task	1	100	108	0.925926
370	sub-40	3	Main Task	1	98	108	0.907407
371	sub-01	4	Main Task	1	104	108	0.962963
372	sub-02	4	Main Task	1	95	108	0.87963
373	sub-04	4	Main Task	1	98	108	0.907407
374	sub-05	4	Main Task	1	104	108	0.962963
375	sub-06	4	Main Task	1	106	108	0.981481
376	sub-07	4	Main Task	1	107	108	0.990741
377	sub-08	4	Main Task	1	90	108	0.833333
378	sub-09	4	Main Task	1	101	108	0.935185
379	sub-10	4	Main Task	1	102	108	0.944444
380	sub-11	4	Main Task	1	98	108	0.907407
381	sub-12	4	Main Task	1	93	108	0.861111
382	sub-13	4	Main Task	1	103	108	0.953704
383	sub-14	4	Main Task	1	96	108	0.888889
384	sub-15	4	Main Task	1	105	108	0.972222
385	sub-16	4	Main Task	1	88	108	0.814815
386	sub-17	4	Main Task	1	104	108	0.962963
387	sub-19	4	Main Task	1	103	108	0.953704
388	sub-20	4	Main Task	1	95	108	0.87963
389	sub-22	4	Main Task	1	92	108	0.851852
390	sub-23	4	Main Task	1	106	108	0.981481
391	sub-24	4	Main Task	1	95	108	0.87963
392	sub-25	4	Main Task	1	103	108	0.953704
393	sub-26	4	Main Task	1	100	108	0.925926
394	sub-27	4	Main Task	1	98	108	0.907407
395	sub-29	4	Main Task	1	100	108	0.925926
396	sub-30	4	Main Task	1	106	108	0.981481
397	sub-31	4	Main Task	1	102	108	0.944444
398	sub-32	4	Main Task	1	93	108	0.861111
399	sub-33	4	Main Task	1	96	108	0.888889
400	sub-35	4	Main Task	1	102	108	0.944444
401	sub-36	4	Main Task	1	96	108	0.888889
402	sub-37	4	Main Task	1	101	108	0.935185
403	sub-38	4	Main Task	1	104	108	0.962963
404	sub-39	4	Main Task	1	105	108	0.972222
405	sub-40	4	Main Task	1	92	108	0.851852

## Sheet: figure_2a
	ID	accuracy	blcokTitle
0	sub-01	0.94213	main task
1	sub-02	0.861111	main task
2	sub-04	0.854167	main task
3	sub-05	0.972222	main task
4	sub-06	0.956019	main task
5	sub-07	0.969907	main task
6	sub-08	0.824074	main task
7	sub-09	0.923611	main task
8	sub-10	0.909722	main task
9	sub-11	0.877315	main task
10	sub-12	0.868056	main task
11	sub-13	0.939815	main task
12	sub-14	0.840278	main task
13	sub-15	0.986111	main task
14	sub-16	0.777778	main task
15	sub-17	0.94213	main task
16	sub-19	0.935185	main task
17	sub-20	0.877315	main task
18	sub-22	0.842593	main task
19	sub-23	0.902778	main task
20	sub-24	0.868056	main task
21	sub-25	0.893519	main task
22	sub-26	0.912037	main task
23	sub-27	0.881944	main task
24	sub-29	0.930556	main task
25	sub-30	0.983796	main task
26	sub-31	0.909722	main task
27	sub-32	0.905093	main task
28	sub-33	0.877315	main task
29	sub-35	0.953704	main task
30	sub-36	0.875	main task
31	sub-37	0.94213	main task
32	sub-38	0.974537	main task
33	sub-39	0.935185	main task
34	sub-40	0.861111	main task

## Sheet: figure_2b
	Cond	EV	N	logRT	Rsd	Zmean	Zsd	Zse	Zse_c
0	Congruent	28	35	0.123509	0.0766663	0.122134	0.0315077	0.00532578	0.0059915
1	Congruent	48	35	0.0633071	0.0917583	0.0619326	0.0477213	0.00806638	0.00907467
2	Congruent	68	35	-0.0513501	0.0857643	-0.0527246	0.0399403	0.00675115	0.00759504
3	OneD	30	35	0.13178	0.0815568	0.130405	0.0376366	0.00636174	0.00715696
4	OneD	50	35	0.0764817	0.0919847	0.0751072	0.0479414	0.00810358	0.00911653
5	OneD	70	35	-0.0489121	0.0857379	-0.0502866	0.0384597	0.00650088	0.00731349
6	Incongruent	32	35	0.133333	0.0730749	0.131958	0.0365992	0.0061864	0.0069597
7	Incongruent	52	35	0.0810675	0.0895662	0.079693	0.0535467	0.00905104	0.0101824
8	Incongruent	72	35	-0.0258728	0.0871481	-0.0272473	0.0423564	0.00715954	0.00805448

## Sheet: figure_2c
	ID	Cond	N	logRT	Rsd	Zmean	Zsd	Zse	Zse_c
0	sub-01	Congruent	1	0.0139075		0.0617328
1	sub-02	Congruent	1	-0.0237971		0.033323
2	sub-04	Congruent	1	-0.0235436		0.0292058
3	sub-05	Congruent	1	-0.0141638		0.0331405
4	sub-06	Congruent	1	-0.0117732		0.0374735
5	sub-07	Congruent	1	-0.00564058		0.0453715
6	sub-08	Congruent	1	-0.0102028		0.0529297
7	sub-09	Congruent	1	-0.00679183		0.0486045
8	sub-10	Congruent	1	-0.013538		0.0386873
9	sub-11	Congruent	1	-0.0188722		0.0437438
10	sub-12	Congruent	1	-0.00633692		0.0481389
11	sub-13	Congruent	1	0.00650745		0.0577848
12	sub-14	Congruent	1	-0.00343995		0.0578637
13	sub-15	Congruent	1	-0.00147001		0.0467627
14	sub-16	Congruent	1	-0.0424976		0.0334462
15	sub-17	Congruent	1	-0.0153412		0.0375365
16	sub-19	Congruent	1	-0.0276222		0.025678
17	sub-20	Congruent	1	-0.00472338		0.0545942
18	sub-22	Congruent	1	-0.0124754		0.0364626
19	sub-23	Congruent	1	-0.00849506		0.0363406
20	sub-24	Congruent	1	-0.00984967		0.0407162
21	sub-25	Congruent	1	-0.00351864		0.0438593
22	sub-26	Congruent	1	0.00301315		0.0495111
23	sub-27	Congruent	1	-0.00130716		0.0515733
24	sub-29	Congruent	1	-0.00391958		0.041106
25	sub-30	Congruent	1	-0.0170245		0.0246766
26	sub-31	Congruent	1	-0.00135519		0.0473375
27	sub-32	Congruent	1	0.000203795		0.0454872
28	sub-33	Congruent	1	-0.0144798		0.0396097
29	sub-35	Congruent	1	0.00813029		0.0627343
30	sub-36	Congruent	1	-0.0072951		0.0484429
31	sub-37	Congruent	1	-0.00637552		0.0419894
32	sub-38	Congruent	1	-0.0129369		0.0349924
33	sub-39	Congruent	1	-0.0020918		0.0505008
34	sub-40	Congruent	1	-0.000114207		0.0509724
35	sub-01	1D	1	-0.00446263		0.0433627
36	sub-02	1D	1	-0.00223526		0.0548848
37	sub-04	1D	1	0.0156009		0.0683503
38	sub-05	1D	1	-0.000783597		0.0465207
39	sub-06	1D	1	0.0118074		0.0610541
40	sub-07	1D	1	-0.00613539		0.0448767
41	sub-08	1D	1	-0.00980658		0.0533259
42	sub-09	1D	1	0.00171088		0.0571072
43	sub-10	1D	1	0.0259356		0.0781609
44	sub-11	1D	1	0.00542305		0.0680391
45	sub-12	1D	1	0.00396718		0.058443
46	sub-13	1D	1	-0.00365321		0.0476241
47	sub-14	1D	1	-0.00967767		0.051626
48	sub-15	1D	1	-0.00603786		0.0421948
49	sub-16	1D	1	0.00637677		0.0823206
50	sub-17	1D	1	0.00413842		0.0570161
51	sub-19	1D	1	0.00989045		0.0631906
52	sub-20	1D	1	0.00347111		0.0627887
53	sub-22	1D	1	0.011835		0.060773
54	sub-23	1D	1	-0.0104867		0.0343489
55	sub-24	1D	1	0.00451806		0.0550839
56	sub-25	1D	1	0.00503545		0.0524134
57	sub-26	1D	1	-0.0287331		0.0177648
58	sub-27	1D	1	0.00297595		0.0558564
59	sub-29	1D	1	-0.00506387		0.0399618
60	sub-30	1D	1	0.00290854		0.0446097
61	sub-31	1D	1	-0.0101344		0.0385583
62	sub-32	1D	1	0.004985		0.0502684
63	sub-33	1D	1	-0.00786741		0.046222
64	sub-35	1D	1	-0.0321805		0.0224236
65	sub-36	1D	1	0.00916799		0.064906
66	sub-37	1D	1	-0.00336055		0.0450043
67	sub-38	1D	1	-0.0188384		0.0290909
68	sub-39	1D	1	0.00647549		0.0590681
69	sub-40	1D	1	0.00264437		0.053731
70	sub-01	Incongruent	1	-0.00944488		0.0383804
71	sub-02	Incongruent	1	0.0260323		0.0831524
72	sub-04	Incongruent	1	0.00794271		0.0606921
73	sub-05	Incongruent	1	0.0149474		0.0622517
74	sub-06	Incongruent	1	-3.41954e-05		0.0492125
75	sub-07	Incongruent	1	0.011776		0.062788
76	sub-08	Incongruent	1	0.0200093		0.0831418
77	sub-09	Incongruent	1	0.00508096		0.0604773
78	sub-10	Incongruent	1	-0.0123976		0.0398277
79	sub-11	Incongruent	1	0.0134492		0.0760653
80	sub-12	Incongruent	1	0.00236974		0.0568456
81	sub-13	Incongruent	1	-0.00285425		0.0484231
82	sub-14	Incongruent	1	0.0131176		0.0744212
83	sub-15	Incongruent	1	0.00750787		0.0557405
84	sub-16	Incongruent	1	0.0361208		0.112065
85	sub-17	Incongruent	1	0.0112028		0.0640805
86	sub-19	Incongruent	1	0.0177318		0.071032
87	sub-20	Incongruent	1	0.00125227		0.0605699
88	sub-22	Incongruent	1	0.00064047		0.0495785
89	sub-23	Incongruent	1	0.0189818		0.0638174
90	sub-24	Incongruent	1	0.00533161		0.0558974
91	sub-25	Incongruent	1	-0.0015168		0.0458611
92	sub-26	Incongruent	1	0.02572		0.0722179
93	sub-27	Incongruent	1	-0.00166879		0.0512116
94	sub-29	Incongruent	1	0.00898345		0.0540091
95	sub-30	Incongruent	1	0.014116		0.0558171
96	sub-31	Incongruent	1	0.0114896		0.0601823
97	sub-32	Incongruent	1	-0.0051888		0.0400946
98	sub-33	Incongruent	1	0.0223472		0.0764366
99	sub-35	Incongruent	1	0.0240502		0.0786543
100	sub-36	Incongruent	1	-0.00187289		0.0538651
101	sub-37	Incongruent	1	0.00973607		0.058101
102	sub-38	Incongruent	1	0.0317753		0.0797046
103	sub-39	Incongruent	1	-0.00438369		0.0482089
104	sub-40	Incongruent	1	-0.00253016		0.0485565

## Sheet: figure_2d
	Cond	EVBACK	N	logRT	Rsd	Zmean	Zsd	Zse	Zse_c
0	Congruent	30	35	0.0518432	0.0756717	0.0508825	0.0319948	0.0054081	0.00648972
1	Congruent	50	35	0.0462954	0.0764426	0.0453347	0.0197785	0.00334318	0.00401181
2	Congruent	70	35	0.0397666	0.0767749	0.0388059	0.0153233	0.00259011	0.00310813
3	Incongruent	30	35	0.0436757	0.0735168	0.042715	0.035555	0.00600989	0.00721186
4	Incongruent	50	35	0.0563171	0.0734737	0.0553564	0.0235049	0.00397306	0.00476767
5	Incongruent	70	35	0.0708967	0.0759598	0.069936	0.0199878	0.00337855	0.00405426

## Sheet: figure_2e
	ModelNames	AIC	Type	Sig	Hline	Sigloc	order
0	Null	-6585.46	1	ref	-6585.46	-6634.65	-6000
1	Null+cong	-6612.46	1	***	-6585.46	-6634.65	-6612.46
2	Null+EVBACK	-6584.67	1	-	-6585.46	-6634.65	-6584.67
3	Null+cong	-6612.46	2	ref	-6612.46	-6642.65	-13224.9
4	Null+cong+cong:EVBACK	-6626.65	2	***	-6612.46	-6642.65	-13253.3

[truncated: 69 more sheets: figure_S5a, figure_S5b, figure_S5c, figure_2f, figure_S5e, figure_S2aRight, figure_S2aLeft_2D, figure_S2aLeft_1D, figure_S2bRight, figure_S2bLeft_2D, figure_S2bLeft_1D, figure_S2cRight, figure_S2cLeft_2D, figure_S2cLeft_1D, figure_S2dRight, figure_S2dLeft_2D, figure_S2dLeft_1D, figure_S3b, figure_S4a, figure_3bLeft …]
